# Supplementary material for: Parental Experiences of Melatonin Administration to Manage Sleep Disturbances in Autistic Children and Adolescent in the UK
Source: Healthcare (Basel). 2023 Jun 16;11(12):1780. doi: 10.3390/healthcare11121780 (PMC10298472; doi:10.3390/healthcare11121780)
Supplement: Supplementary file 1 [file healthcare-11-01780-s001.zip]

Archive with 1 entries (1 files):
- healthcare-2315122-supplementary.pdf
